# Supplementary material for: Incidence, Outcomes and Risk Factors for Atrial Fibrillation in Patients With JAK2V617F ‐Positive Myeloproliferative Neoplasms
Source: Cancer Med. 2025 Jul 3;14(13):e71015. doi: 10.1002/cam4.71015 (PMC12224057; doi:10.1002/cam4.71015)
Supplement: Supplementary file 2 — Data S2: [file CAM4-14-e71015-s001.xlsx]

## Sheet: Sheet2
Status	number	JAK2V617F	TET2	ASXL1	DNMT3A	FAT1	EP300	CREBBP	CUX1	ARID1A	TP53	IDH1
AF	1	95.59	0	0	0	0	0	0	0	0	0	0
AF	2	86.76	15.07	0	0	0	0	0	0	0	0	48.55
AF	3	79	47.2	0	0	49.9	0	0	0	0	0	48.2
AF	4	78	0	0	52.15	0	0	0	0	0	0	0
AF	5	69.64	45.93	0	0	0	0	0	0	0	0	0
AF	6	68	46.2	0	0	0	0	0	0	0	0	0
AF	7	61.72	0	0	0	0	0	0	0	0	0	0
AF	8	59.5	0	0	0	0	0	0	0	0	0	0
AF	9	59.04	42.24	0	0	0	0	0	0	0	0	0
AF	10	58.6	0	0	0	0	0	0	50.1	0	0	0
AF	11	58.33	24.43	0	0	0	0	0	0	0	0	0
AF	12	58	4.91	30.25	0	0	0	0	0	0	0	0
AF	13	56.3	0	0	0	0	0	0	0	0	0	0
AF	14	54.89	0	0	0	0	0	0	0	0	0	0
AF	15	52	52.6	0	0	0	0	0	0	0	0	0
AF	16	52	0	0	0	0	0	0	0	0	55.41	0
AF	17	47.9	0	0	0	0	0	0	0	0	0	0
AF	18	31.6	46.1	0	0	0	0	55.3	0	0	0	0
AF	19	31	0	34.2	39	0	0	0	0	0	0	0
AF	20	29.54	30.9	0	0	0	0	0	0	0	0	0
AF	21	28.29	48.39	0	0	0	0	0	0	0	0	0
AF	22	27.3	0	0	0	0	0	0	0	0	0	0
AF	23	16.8	10.9	0	0	0	0	0	0	0	0	0
AF	24	15.21	1.44	0	0	0	0	0	0	0	0	0
AF	25	9.14	0	0	0	0	0	0	0	0	0	0
AF	26	6	0	47.2	0	0	0	0	0	0	44.6	0
Non-AF	27	98.8	0	46.5	0	0	0	0	0	0	0	0
Non-AF	28	97.48	0	0	0	0	0	0	0	0	0	0
Non-AF	29	96.8	0	64.7	0	0	50.9	0	0	0	0	0
Non-AF	30	96.5	54.6	0	0	0	0	0	0	0	44.9	0
Non-AF	31	93.39	50.38	0	0	0	0	0	0	0	0	0
Non-AF	32	92.58	0	0	0	0	47.71	0	0	0	0	0
Non-AF	33	91.5	0	0	0	0	0	0	0	0	0	0
Non-AF	34	91.4	0	0	50.1	0	0	0	0	0	0	0
Non-AF	35	90.33	0	0	0	0	0	0	0	0	0	0
Non-AF	36	90.1	0	0	0	0	0	0	0	0	0	0
Non-AF	37	89.42	0	0	0	0	0	76.67	0	0	0	0
Non-AF	38	88.71	0	0	0	0	0	0	0	0	0	0
Non-AF	39	88.5	0	0	0	0	0	0	0	0	0	0
Non-AF	40	87.4	0	0	0	0	0	0	0	0	0	0
Non-AF	41	86.8	0	0	0	0	0	0	0	0	0	0
Non-AF	42	86.8	0	0	0	0	0	0	0	0	0	0
Non-AF	43	86.74	0	0	0	0	0	0	0	0	0	0
Non-AF	44	86.5	0	0	0	0	0	0	0	0	0	0
Non-AF	45	86.18	0	0	0	0	0	0	0	0	0	0
Non-AF	46	85.9	0	0	0	0	0	0	0	0	0	0
Non-AF	47	85.8	45.1	0	0	0	0	0	0	0	0	0
Non-AF	48	85.64	0	0	30.25	0	0	0	0	0	0	0
Non-AF	49	85.2	0	0	0	0	0	0	0	0	0	0
Non-AF	50	84.99	0	0	0	0	0	0	0	0	0	0
Non-AF	51	84.72	0	0	0	0	0	0	0	0	0	0
Non-AF	52	84.5	0	0	0	0	0	0	0	0	0	0
Non-AF	53	84.3	0	0	0	0	0	0	0	0	0	0
Non-AF	54	84.14	42.86	0	0	0	0	0	0	0	0	0
Non-AF	55	84.14	42.86	0	0	0	0	0	0	0	0	0
Non-AF	56	84.1	0	0	0	0	0	0	0	0	0	0
Non-AF	57	83.6	0	0	0	0	0	0	0	0	0	0
Non-AF	58	83.5	0	0	0	0	0	0	0	0	0	0
Non-AF	59	83.02	0	0	0	0	0	0	0	0	0	0
Non-AF	60	82.8	0	0	0	0	0	47.8	0	0	0	0
Non-AF	61	82.7	0	3.7	0	0	0	0	0	0	0	12.8
Non-AF	62	82.4	0	0	0	0	0	0	0	0	0	0
Non-AF	63	82.17	0	0	0	0	0	0	0	0	0	0
Non-AF	64	81.8	0	0	0	0	0	0	0	0	0	0
Non-AF	65	81.8	0	0	0	0	0	0	0	0	0	0
Non-AF	66	81.6	0	0	0	0	0	0	0	0	0	0
Non-AF	67	81.44	0	0	0	0	0	0	47.3	0	0	0
Non-AF	68	81.4	0	24.07	0	0	0	0	0	0	0	0
Non-AF	69	81	0	0	0	0	0	0	0	0	0	0
Non-AF	70	80.8	0	0	0	0	0	0	0	0	0	0
Non-AF	71	80.8	0	0	0	0	0	0	0	0	0	0
Non-AF	72	80.54	0	48.67	0	0	0	0	0	0	0	0
Non-AF	73	80.52	0	0	0	0	0	0	0	0	0	0
Non-AF	74	80.2	0	0	0	0	0	0	0	0	0	0
Non-AF	75	80.1	0	35.4	0	0	0	0	0	0	0	0
Non-AF	76	80.07	0	0	0	0	0	0	47.17	0	0	0
Non-AF	77	79.3	0	0	0	0	0	0	0	0	0	0
Non-AF	78	78.95	0	0	0	0	0	53.46	0	0	0	0
Non-AF	79	78.4	0	0	0	0	0	0	0	0	0	0
Non-AF	80	77.56	0	0	0	0	0	0	0	0	0	0
Non-AF	81	76.8	0	0	0	50.3	0	0	0	0	0	0
Non-AF	82	76.6	0	0	0	0	48	0	0	49.1	0	0
Non-AF	83	76.5	0	0	0	0	0	0	0	0	0	0
Non-AF	84	75.09	0	0	0	31.79	0	0	0	0	0	0
Non-AF	85	74.9	0	0	0	49.1	0	0	0	0	0	0
Non-AF	86	73.8	0	0	0	0	0	0	0	0	0	0
Non-AF	87	73.6	0	0	0	0	0	0	0	0	0	0
Non-AF	88	73.12	0	0	0	0	0	0	0	0	0	0
Non-AF	89	72.73	0	0	0	0	0	0	0	0	0	0
Non-AF	90	72.5	0	0	0	0	0	0	0	0	0	0
Non-AF	91	72.15	0	0	0	0	0	0	0	0	0	0
Non-AF	92	71.7	0	0	0	0	0	0	0	0	0	0
Non-AF	93	71.3	0	0	0	0	0	0	0	0	0	0
Non-AF	94	71.2	0	0	0	0	0	0	0	0	0	0
Non-AF	95	70.5	0	0	0	0	0	0	0	0	0	0
Non-AF	96	70	0	13.6	0	0	0	0	0	0	0	0
Non-AF	97	69.79	0	0	0	0	0	0	0	0	0	0
Non-AF	98	69.2	0	36.5	0	0	0	0	0	34.5	0	0
Non-AF	99	69.18	31.79	0	0	0	0	0	0	0	0	0
Non-AF	100	68.8	0	0	0	0	0	0	0	0	0	0
Non-AF	101	66.94	0	0	0	0	0	0	0	0	0	0
Non-AF	102	66.83	0	49.1	0	0	0	0	0	0	0	0
Non-AF	103	66.54	0	0	0	0	0	0	0	0	0	0
Non-AF	104	66.3	17.3	0	0	0	0	0	0	0	0	0
Non-AF	105	66.2	0	0	0	0	0	0	30.1	0	0	0
Non-AF	106	65.92	0	0	0	0	0	0	0	0	0	0
Non-AF	107	65.3	0	0	0	0	0	0	0	0	0	0
Non-AF	108	65	0	0	0	0	0	0	0	0	0	0
Non-AF	109	65	0	0	0	0	0	0	0	0	0	0
Non-AF	110	64	12.15	0	0	0	0	0	51.84	0	0	0
Non-AF	111	63.6	0	0	0	0	0	0	0	0	0	0
Non-AF	112	63.21	0	9.05	0	0	0	0	0	0	0	0
Non-AF	113	62.8	0	11.6	0	0	0	0	0	0	0	0
Non-AF	114	62.7	0	0	0	0	0	0	0	0	0	0
Non-AF	115	62.32	0	0	0	0	0	0	0	0	0	0
Non-AF	116	62.3	0	0	0	0	0	0	0	0	0	0
Non-AF	117	62	0	0	0	0	0	0	0	0	0	0
Non-AF	118	61.9	0	0	0	0	0	0	60.5	0	0	0
Non-AF	119	61.74	0	0	0	0	0	0	0	0	0	0
Non-AF	120	61.34	0	0	48.48	0	0	0	0	0	49.08	51.9
Non-AF	121	61.3	45.6	0	0	0	0	0	0	0	0	0
Non-AF	122	61.1	0	0	0	0	0	0	0	0	0	0
Non-AF	123	60.17	0	0	0	0	0	0	0	0	0	0
Non-AF	124	59.65	0	0	0	0	0	0	0	0	0	0
Non-AF	125	59.12	0	0	0	0	0	0	0	0	0	0
Non-AF	126	58.9	0	0	0	0	0	0	0	0	0	0
Non-AF	127	58.64	0	0	0	48.2	0	0	0	0	0	0
Non-AF	128	58.4	0	0	0	0	0	0	0	0	0	0
Non-AF	129	58	0	0	0	0	0	0	0	0	0	0
Non-AF	130	58	0	0	0	0	0	0	0	0	0	0
Non-AF	131	57.8	0	0	0	0	0	0	0	0	0	0
Non-AF	132	57.3	0	0	0	0	0	0	0	0	0	0
Non-AF	133	57.2	0	0	0	0	0	0	0	0	0	0
Non-AF	134	56.69	0	0	0	0	0	0	0	0	0	0
Non-AF	135	56.6	0	0	0	0	0	0	0	0	0	0
Non-AF	136	56.28	0	0	0	0	0	0	0	0	0	0
Non-AF	137	56.06	0	0	0	0	0	0	0	0	0	0
Non-AF	138	55.73	39.1	0	0	0	0	0	0	0	0	0
Non-AF	139	55.14	0	0	0	0	0	0	0	0	0	0
Non-AF	140	55	0	66.2	0	0	0	0	0	0	0	0
Non-AF	141	54.78	0	0	0	0	0	0	0	0	0	0
Non-AF	142	54.6	0	0	0	0	0	0	0	0	0	0
Non-AF	143	54.38	45.1	0	0	0	0	0	0	0	0	0
Non-AF	144	54.04	0	0	0	0	0	0	0	0	0	0
Non-AF	145	53.78	0	0	0	0	0	53.1	0	48	0	0
Non-AF	146	53.2	0	0	15	0	0	0	0	0	0	0
Non-AF	147	53	1.5	0	0	0	0	0	0	0	0	0
Non-AF	148	52.63	0	0	0	0	0	0	0	0	0	0
Non-AF	149	52.54	51.6	47.3	0	0	0	0	0	0	0	0
Non-AF	150	52.5	0	0	0	0	0	0	0	0	0	0
Non-AF	151	52.3	0	2.81	3.55	6.52	0	0	0	45.5	0	0
Non-AF	152	51.79	0	0	0	0	0	0	0	0	0	0
Non-AF	153	51.3	0	0	0	0	0	0	0	0	0	0
Non-AF	154	51	0	0	7.41	0	0	0	0	0	3.8	0
Non-AF	155	51	0	0	0	0	0	0	0	0	0	0
Non-AF	156	50.8	0	0	0	0	0	0	0	0	0	0
Non-AF	157	50.33	0	0	0	0	0	0	0	0	0	0
Non-AF	158	50.33	0	0	0	0	0	0	0	0	0	0
Non-AF	159	49.34	0	0	0	0	0	0	0	0	0	0
Non-AF	160	48.8	46.3	0	0	48.1	0	0	0	0	0	0
Non-AF	161	48.7	0	0	0	0	0	0	0	0	0	0
Non-AF	162	48.4	0	1.3	0	51	0	0	0	0	0	0
Non-AF	163	48.31	0	0	0	0	0	0	0	0	0	0
Non-AF	164	48.1	0	0	0	0	0	0	0	0	0	0
Non-AF	165	47.9	0	0	0	0	0	0	0	0	0	0
Non-AF	166	47.89	0	4.26	3.57	0	0	0	0	0	0	0
Non-AF	167	47.37	0	0	0	0	0	0	0	0	25.32	0
Non-AF	168	47.32	0	35.28	0	0	0	0	0	0	0	0
Non-AF	169	47.31	35.96	0	0	0	0	0	0	0	0	0
Non-AF	170	47.29	0	12.19	0	0	0	0	0	0	0	0
Non-AF	171	47.26	0	0	0	0	0	0	0	0	0	0
Non-AF	172	46.62	0	0	0	0	0	0	0	0	0	0
Non-AF	173	46.6	0	0	0	0	0	0	0	0	0	0
Non-AF	174	45.87	0	0	0	0	0	0	0	0	0	0
Non-AF	175	45.56	0	0	0	0	0	0	0	0	0	0
Non-AF	176	45.56	0	0	0	0	0	0	0	0	0	0
Non-AF	177	45.42	0	2.91	0	46.78	0	0	0	0	0	0
Non-AF	178	44.6	13.1	0	0	52.38	0	0	0	0	0	50.91
Non-AF	179	43.8	0	0	0	0	0	0	0	0	0	0
Non-AF	180	43.54	0	0	0	0	0	0	0	0	0	0
Non-AF	181	43.45	22.65	5.91	0	0	0	0	0	0	0	0
Non-AF	182	43.3	0	0	0	0	0	0	0	0	0	0
Non-AF	183	43.01	0	0	0	0	0	0	0	0	0	0
Non-AF	184	42.91	0	0	0	0	46.89	0	0	42.4	0	0
Non-AF	185	42.9	0	29.56	0	44.38	0	0	0	0	0	0
Non-AF	186	42.7	0	0	0	44	0	0	0	0	0	0
Non-AF	187	41.82	0	0	0	0	0	0	0	0	0	0
Non-AF	188	41.79	9.65	0	0	9.65	0	0	0	0	0	0
Non-AF	189	41.51	0	0	0	0	0	0	0	0	0	0
Non-AF	190	41.44	0	0	0	0	0	0	0	0	0	0
Non-AF	191	41.1	0	41.1	0	0	17.3	0	0	0	0	0
Non-AF	192	41.03	0	0	0	0	0	0	0	0	0	0
Non-AF	193	40.91	0	0	1.75	0	0	0	0	0	0	0
Non-AF	194	40.9	0	0	0	0	0	0	0	0	0	0
Non-AF	195	40.7	12.1	36.7	0	0	0	0	0	0	0	0
Non-AF	196	40.3	0	0	0	0	0	0	0	0	0	0
Non-AF	197	40.2	0	0	0	55.4	0	0	0	0	0	0
Non-AF	198	40.08	0	0	0	0	23.34	0	0	0	0	0
Non-AF	199	39.59	0	24.33	0	0	0	0	0	0	0	0
Non-AF	200	39.55	0	0	0	48.9	0	0	51.5	50.4	0	0
Non-AF	201	39.5	0	0	0	0	0	0	0	0	0	0
Non-AF	202	39.49	0	0	0	0	0	0	0	0	43.7	0
Non-AF	203	39.37	0	0	0	0	0	0	0	0	0	0
Non-AF	204	39.23	0	0	0	0	0	0	0	0	0	0
Non-AF	205	39.14	6	48.4	44.8	0	0	0	0	0	0	0
Non-AF	206	39.08	46.05	0	8.37	0	0	0	0	0	0	0
Non-AF	207	39	0	0	0	0	0	0	0	0	0	0
Non-AF	208	38.5	0	0	0	0	0	0	0	0	0	0
Non-AF	209	38.41	0	0	40.48	0	0	0	0	0	0	0
Non-AF	210	37.4	0	0	0	0	0	0	0	0	0	0
Non-AF	211	37.2	0	0	0	0	0	0	0	0	0	0
Non-AF	212	36.94	0	38.39	0	0	0	0	0	0	0	0
Non-AF	213	36.9	0	0	0	0	0	0	0	0	0	0
Non-AF	214	36.8	0	0	0	0	0	0	0	0	0	0
Non-AF	215	36.78	0	3.2	9.24	0	0	0	0	0	0	0
Non-AF	216	36.36	0	0	0	0	0	0	0	0	0	0
Non-AF	217	35.97	35.96	0	0	0	0	0	0	0	0	0
Non-AF	218	35.87	0	0	0	0	0	0	0	0	0	0
Non-AF	219	35.22	0	0	32.7	0	0	0	0	0	0	0
Non-AF	220	35.22	0	0	0	0	0	0	0	0	0	0
Non-AF	221	35.13	18.85	0	0	0	0	0	0	0	0	0
Non-AF	222	35.09	0	0	0	0	0	0	0	0	0	0
Non-AF	223	35	0	0	0	0	0	0	0	0	0	0
Non-AF	224	34.86	2.38	0	0	0	0	0	0	0	0	0
Non-AF	225	34.7	0	0	0	0	0	0	0	0	0	0
Non-AF	226	34.7	0	0	0	0	0	0	0	0	0	0
Non-AF	227	34.3	0	0	30.25	0	0	0	51.9	0	0	0
Non-AF	228	34.18	0	0	0	0	0	0	0	0	0	0
Non-AF	229	34.18	0	0	0	0	0	0	0	0	0	0
Non-AF	230	34.11	0	0	0	0	0	0	0	0	0	0
Non-AF	231	33.9	0	0	0	0	44.6	0	0	0	0	0
Non-AF	232	33.9	0	0	0	0	0	0	0	0	0	0
Non-AF	233	33.8	0	0	0	0	0	0	0	0	0	0
Non-AF	234	33.2	0	0	0	0	0	0	0	0	0	0
Non-AF	235	33.2	0	0	0	0	0	0	0	0	0	0
Non-AF	236	32.7	0	0	0	0	0	0	0	0	0	0
Non-AF	237	32.7	0	0	0	0	0	0	0	0	0	0
Non-AF	238	32.54	0	0	0	0	0	0	0	0	0	0
Non-AF	239	32.35	0	0	12.27	0	0	0	0	0	4.53	0
Non-AF	240	32.2	0	0	0	0	0	0	0	0	0	0
Non-AF	241	31.8	0	0	0	0	0	0	0	0	0	0
Non-AF	242	31.2	0	0	0	0	0	0	0	0	0	0
Non-AF	243	31.16	0	0	0	0	0	0	0	0	0	0
Non-AF	244	30.82	0	0	30.82	0	52.76	0	0	0	0	0
Non-AF	245	30.61	0	0	0	0	0	0	0	0	0	0
Non-AF	246	30.5	0	0	0	0	0	0	0	0	0	0
Non-AF	247	30.5	0	0	0	0	0	0	0	0	0	0
Non-AF	248	30.3	30	0	0	0	0	0	0	0	0	0
Non-AF	249	30.03	0	0	0	0	0	0	0	0	0	0
Non-AF	250	30	0	0	0	0	0	0	0	0	0	0
Non-AF	251	30	0	0	0	0	0	0	0	0	0	0
Non-AF	252	28.8	0	0	0	0	0	0	0	0	0	0
Non-AF	253	28.8	0	0	0	0	0	0	0	0	0	0
Non-AF	254	28.67	0	11.64	0	0	0	0	0	0	0	15.46
Non-AF	255	28.57	2.04	0	0	0	0	0	0	0	0	0
Non-AF	256	28.57	0	0	0	0	0	0	0	0	0	0
Non-AF	257	28.34	0	0	0	0	0	0	0	0	0	0
Non-AF	258	27.9	0	0	0	0	0	0	0	0	0	0
Non-AF	259	27.84	0	0	0	47.4	0	0	0	0	0	0
Non-AF	260	27.8	0	0	0	0	0	0	0	0	0	0
Non-AF	261	27.8	0	0	0	0	0	0	0	0	0	0
Non-AF	262	27.4	0	0	0	0	0	0	0	0	0	0
Non-AF	263	26.9	0	0	0	0	0	0	0	0	0	0
Non-AF	264	26.5	0	0	0	0	0	0	0	0	0	0
Non-AF	265	25.88	0	0	0	0	0	0	0	0	0	0
Non-AF	266	25.85	0	0	0	0	0	0	0	0	19.08	0
Non-AF	267	25.7	0	0	0	0	0	0	0	0	0	0
Non-AF	268	25.6	0	0	0	0	0	0	0	0	0	0
Non-AF	269	25.2	0	0	0	0	0	0	0	0	0	0
Non-AF	270	25.14	0	0	0	0	0	0	0	0	0	0
Non-AF	271	25.1	25.1	0	0	0	49.66	47.91	0	0	0	0
Non-AF	272	24.1	0	0	0	0	0	0	0	0	0	0
Non-AF	273	24.1	0	0	0	0	0	0	0	0	0	0
Non-AF	274	24	0	0	0	0	0	0	0	0	0	0
Non-AF	275	23.8	0	0	0	0	0	48.9	0	0	0	0
Non-AF	276	23.8	0	0	0	0	0	0	0	0	0	0
Non-AF	277	23.3	0	0	0	0	0	0	0	0	0	0
Non-AF	278	23.19	0	0	0	0	0	0	0	0	0	0
Non-AF	279	23.13	0	0	34.95	0	0	41.29	0	0	0	0
Non-AF	280	22.87	0	0	0	0	0	0	0	0	0	0
Non-AF	281	22.48	0	0	27.4	45.55	0	0	0	0	0	0
Non-AF	282	21.65	0	0	0	0	0	0	0	0	0	0
Non-AF	283	21.61	0	0	0	0	0	0	0	0	0	0
Non-AF	284	21.57	0	0	0	0	0	0	0	0	0	0
Non-AF	285	21.54	0	0	0	0	0	0	0	0	0	0
Non-AF	286	21.5	0	0	0	0	0	0	0	0	0	0
Non-AF	287	21.2	0	0	0	0	0	0	0	0	0	0
Non-AF	288	20.94	0	0	0	0	0	0	0	0	0	0
Non-AF	289	20.8	0	0	0	0	0	0	0	0	0	0
Non-AF	290	20.7	0	0	0	0	0	0	0	0	0	0
Non-AF	291	20.62	0	0	0	0	0	0	0	0	0	0
Non-AF	292	20.44	0	0	0	0	0	0	0	0	0	0
Non-AF	293	20	0	0	0	0	0	0	0	0	2.49	9.87
Non-AF	294	19.8	20.73	54.05	0	54.05	0	0	0	0	0	0
Non-AF	295	19.5	0	0	0	0	0	0	0	0	0	0
Non-AF	296	18.9	0	0	0	0	0	0	0	0	0	0
Non-AF	297	18.87	0	0	0	0	0	0	0	0	0	0
Non-AF	298	18.7	0	0	0	0	0	0	0	0	0	0
Non-AF	299	18.5	0	0	0	0	0	0	0	0	0	0
Non-AF	300	18.38	0	0	0	0	0	0	0	0	0	0
Non-AF	301	18.27	0	0	0	0	0	0	0	0	0	0
Non-AF	302	18.1	6.73	0	0	0	0	0	0	0	0	0
Non-AF	303	17.8	53.4	0	0	0	0	0	0	0	0	0
Non-AF	304	17.6	0	0	0	0	0	0	0	0	0	0
Non-AF	305	17.5	0	0	0	0	0	0	0	0	0	0
Non-AF	306	17.5	0	0	0	0	0	0	0	0	0	0
Non-AF	307	17.03	0	0	0	0	0	0	0	0	0	0
Non-AF	308	16.8	0	0	0	0	0	0	0	0	0	0
Non-AF	309	16.31	0	0	0	0	0	0	0	44.57	0	0
Non-AF	310	16.31	0	0	49.6	0	0	0	0	0	0	0
Non-AF	311	16.18	0	0	0	0	0	46.3	0	0	0	0
Non-AF	312	15.8	0	0	0	0	0	0	0	0	0	0
Non-AF	313	15.3	0	0	0	0	0	0	0	0	0	0
Non-AF	314	15.2	0	0	0	0	0	0	0	0	0	0
Non-AF	315	15.15	0	0	0	0	0	0	0	0	0	0
Non-AF	316	15.1	0	0	0	46.4	0	0	0	0	0	0
Non-AF	317	14.99	0	0	0	0	0	0	0	0	0	0
Non-AF	318	14.84	0	0	0	0	0	0	0	0	0	0
Non-AF	319	14.3	0	0	0	0	0	0	0	0	0	0
Non-AF	320	13.8	47.2	0	0	0	0	0	46	0	0	0
Non-AF	321	13.7	0	0	9.84	0	0	0	0	0	0	0
Non-AF	322	13.7	0	0	0	0	0	0	0	0	0	0
Non-AF	323	13.09	0	0	0	0	0	0	0	0	0	0
Non-AF	324	13.02	0	0	0	0	0	0	0	0	0	53.12
Non-AF	325	13	0	0	0	0	0	0	0	0	0	0
Non-AF	326	12.99	0	0	0	0	0	0	0	0	0	0
Non-AF	327	12.92	50.55	0	0	0	0	0	0	0	0	0
Non-AF	328	12.9	0	0	0	52.6	0	0	55.3	51.5	0	0
Non-AF	329	12.89	0	0	0	0	49.09	0	0	0	0	0
Non-AF	330	12.76	0	0	0	0	0	16.03	0	0	0	0
Non-AF	331	12.44	0	0	0	0	0	0	0	0	0	0
Non-AF	332	12.4	0	0	0	0	0	0	0	0	0	0
Non-AF	333	12.34	0	0	0	0	0	0	0	0	0	0
Non-AF	334	12.25	0	0	0	0	0	0	0	0	0	0
Non-AF	335	12.07	0	0	0	0	0	0	0	0	0	0
Non-AF	336	11.92	0	0	0	0	0	0	0	0	0	0
Non-AF	337	11.8	0	0	23.15	0	0	0	0	0	0	0
Non-AF	338	11.73	0	0	0	0	0	0	0	48	0	0
Non-AF	339	11.5	0	0	0	0	0	0	0	0	0	0
Non-AF	340	11.35	0	0	0	0	0	0	0	0	0	0
Non-AF	341	11	46.8	0	0	0	43.5	0	0	0	0	0
Non-AF	342	10.75	0	0	0	0	0	0	45.48	0	0	0
Non-AF	343	10.11	0	0	0	0	0	0	0	0	0	0
Non-AF	344	9.7	0	0	0	0	0	0	0	0	0	0
Non-AF	345	9	18.8	0	0	49.9	40.1	0	0	0	0	0
Non-AF	346	8.8	0	0	0	0	0	0	0	0	0	0
Non-AF	347	8.65	0	0	0	0	0	0	0	53.8	0	0
Non-AF	348	8.57	0	0	0	0	0	0	0	0	0	0
Non-AF	349	8.4	0	0	0	0	0	0	0	0	0	0
Non-AF	350	7.7	0	0	33.93	0	0	0	0	0	0	0
Non-AF	351	7.5	0	0	0	0	0	0	0	0	0	0
Non-AF	352	7.1	0	0	0	0	0	0	0	0	0	0
Non-AF	353	7	0	0	0	0	47.4	0		0	0	0
Non-AF	354	6.75	0	0	0	0	0	0	0	0	0	0
Non-AF	355	6.6	0	5.9	0	50.3	0	0	0	0	0	0
Non-AF	356	6.27	0	0	0	0	0	0	0	0	0	0
Non-AF	357	6.2	0	0	0	0	0	0	0	0	0	0
Non-AF	358	6	0	0	0	0	0	0	0	0	0	0
Non-AF	359	5.21	0	0	0	0	0	0	0	0	0	0
Non-AF	360	5.1	0	0	0	0	0	0	0	0	0	0
Non-AF	361	4.8	47.8	0	0	0	45.1	16	0	0	0	0
Non-AF	362	4.8	0	0	0	0	0	0	0	0	0	0
Non-AF	363	4.54	0	0	0	0	0	0	0	0	0	0
Non-AF	364	3.95	0	45.9	0	0	0	0	0	0	0	0
Non-AF	365	3.41	16.5	0	3.7	51.8	0	0	0	0	0	0
Non-AF	366	3.37	0	0	0	48.95	0	0	0	0	0	0
Non-AF	367	3.31	0	0	0	0	0	0	0	0	0	0
Non-AF	368	3.31	0	0	0	0	0	0	0	0	0	0
Non-AF	369	2.32	0	0	0	0	0	0	0	0	0	0
Non-AF	370	2.2	0	0	0	0	0	40.7	0	0	0	44.41
Non-AF	371	2.04	0	48.92	0	49.91	0	0	0	0	0	0
Non-AF	372	1.4	0	0	0	0	0	0	0	0	0	0
Non-AF	373	1.29	0	0	0	0	0	0	0	0	0	0
Non-AF	374	0.16	0	0	20.61	0	0	0	0	0	0	0
Non-AF	375	0.06	0	0	0	0	0	0	0	0	0	0
